# Supplementary material for: Evidence of Organ-Specific Metal Accumulation: ICP-MS Elemental Analysis of Autopsy Tissues of Tobacco Smokers
Source: Int J Mol Sci. 2025 Jul 2;26(13):6368. doi: 10.3390/ijms26136368 (PMC12249502; doi:10.3390/ijms26136368)
Supplement: Supplementary file 1 [file ijms-26-06368-s001.zip]

Archive with 1 entries (1 files):
- ijms-3673626-supplementary.pdf
